# Supplementary material for: A Multidisciplinary Standardized Patient Simulation for Using Trauma-Informed Care for Pregnant Patients
Source: MedEdPORTAL. 2024 Nov 26;20:11474. doi: 10.15766/mep_2374-8265.11474 (PMC11590754; doi:10.15766/mep_2374-8265.11474)
Supplement: Supplementary file 1 — Standardized Patient Case.docxStandardized Patient Guide.docxFacilitator Notes.docxFacilitator Education Guide.docxCase Flow.docxDebriefing Form.docxTrauma-Informed Care Presurvey.docxTrauma-Informed Care Postsurvey.docx [file mep_2374-8265.11474-s001.zip]

Archive with 9 entries (9 files):
- C. Facilitator Notes.docx
- D. Facilitator Education Guide.docx
- E. Case Flow.docx
- F. Debriefing Form.docx
- G. Trauma-Informed Care Presurvey.docx
- H. Trauma-Informed Care Postsurvey.docx
- B. Standardized Patient Guide.docx
- A. Standardized Patient Case.docx
- _Educational Summary Report_11474.pdf
